# Supplementary material for: Metatranscriptomic insights into microbial network modulation and pathogen dynamics underlying healing outcomes in non-surgical periodontal treatment
Source: ISME Commun. 2026 Apr 11;6(1):ycag092. doi: 10.1093/ismeco/ycag092 (PMC13235731; doi:10.1093/ismeco/ycag092)
Supplement: Supplementary_material_ycag092 [file supplementary_material_ycag092.zip]

Archive with 3 entries (3 files):
- Figure_S1_to_S13_revised2_ycag092.pdf
- Table_S1_to_S5_revised2_ycag092.xlsx
- Text_S1_ycag092.docx
