# Supplementary material for: Metatranscriptomic insights into microbial network modulation and pathogen dynamics underlying healing outcomes in non-surgical periodontal treatment
Source: ISME Commun. 2026 Apr 11;6(1):ycag092. doi: 10.1093/ismeco/ycag092 (PMC13235731; doi:10.1093/ismeco/ycag092)
Supplement: Supplementary_material_ycag092 [file supplementary_material_ycag092.zip › Table_S1_to_S5_revised2_ycag092.xlsx]

## Sheet: Table S1
Table S1 Characteristics of participants with resolved and unresolved periodontitis after non-surgical treatment
	RP	DP	p-value (RP vs DP)
Participants	14	14
Grade	B: 11, C: 3	B: 7, C: 7	0.236
Sex	Female: 8, Male: 6	Female: 7, Male: 7	1
Age (years, mean ± SD)	68.4 ± 13.4	64.9 ± 14.1	0.395
Interval from non-surgical periodontal treatment completion to sampling (months, mean ± SD)	3.6 ± 0.8	3.4 ± 0.6	0.562
Pre-treatment demographic characteristics of participants, stratified by post-treatment periodontal outcome (resolved periodontitis [RP] and diseased periodontitis [DP]).
Classification was based on the clinical status at the time of post-treatment sampling.
The interval from completion of non-surgical periodontal treatment and sampling did not differ significantly between the RP and DP groups, indicating minimal influence of follow-up timing on the group comparisons.
Values are presented as mean ± standard deviation (SD) for continuous variables and as counts for categorical variables.
Continuous variables were compared using the Wilcoxon rank-sum test, and categorical variables were compared using Fisher’s exact test.
Exclusion criteria were systemic antibiotic or anti-inflammatory use, smoking history, and systemic diseases.

## Sheet: Table S2
Table S2a Overall pre- and post-treatment changes in the proportion of sites with probing pocket depth (PPD) ≥ 4 mm in the anterior and posterior regions
Region	Pre-treatment		Post-treatment		Pre–post change	p-value (Pre vs Post)		Paired Wilcoxon signed-rank test comparing pre–post change between posterior and anterior regions	p-value (Pre–post change: Posterior vs Anterior)
	Number of measured sites	PPD ≥ 4 mm proportion (%)	Number of measured sites	PPD ≥ 4 mm proportion (%)
Anterior	72 (66 – 72)	15.14 (9.38 – 19.79)	72 (66 – 72)	2.78 (1.04 – 6.06)	-11.11 (-15.07 – -2.46)	< 0.001			< 0.001
Posterior	84 (70 – 96)	34.38 (20.83 – 45.02)	78 (58 – 96)	9.25 (2.38 – 15.45)	-20.97 (-29.05 – -9.27)	< 0.001
Table S2b Pre- and post-treatment changes in the proportion of sites with probing pocket depth (PPD) ≥ 4 mm in the anterior and posterior regions according to anterior-site resolution status
Group	Region	n participants	Pre-treatment PPD ≥ 4 mm proportion (%)	Post-treatment PPD ≥ 4 mm proportion (%)	p-value (Pre vs Post)	Complete posterior resolution after treatment (n/N)
DP	Anterior	14	14.58 (9.37–16.67)	3.03 (1.74–6.06)	0.002	2/14
DP	Posterior	14	35.42 (24.17–44.07)	13.15 (2.63–19.69)	< 0.001
RP	Anterior	14	15.14 (10.07–20.49)	1.39 (0.00–3.47)	0.004	0/14
RP	Posterior	14	28.89 (15.25–43.32)	5.16 (2.83–11.20)	0.002
Probing pocket depth (PPD) was recorded at six sites per tooth, and proportions were calculated using the number of measured periodontal sites at each time point and region as the denominator.
Data are presented as median (interquartile range, IQR). For each participant, the proportion of sites with PPD ≥ 4 mm was calculated for the anterior and posterior regions before treatment (pre-treatment) and after treatment (post-treatment).
a. Overall analysis was performed in 28 participants with paired pre- and post-treatment data (N = 28). Pre- versus post-treatment comparisons were conducted separately for the anterior and posterior regions using paired Wilcoxon signed-rank tests.
Pre–post change represents the difference between post-treatment and pre-treatment values, with negative values indicating a reduction in the proportion of sites with PPD ≥ 4 mm.
Comparisons of pre–post change between the anterior and posterior regions were performed using paired Wilcoxon signed-rank tests.
b. Stratified analysis was performed according to anterior-site resolution status after treatment.
Participants were classified into those with unresolved anterior sites after treatment (DP, n = 14) and those with resolved anterior sites after treatment (RP, n = 14).
Participant numbers in Table S2B were based on paired clinical data rather than sequencing data; therefore, all 28 participants were included,
although one pre-treatment periodontitis sample was excluded from the sequencing-based analyses because of insufficient sequencing read counts.
Pre- versus post-treatment comparisons within each region and subgroup were conducted using paired Wilcoxon signed-rank tests.
This analysis was performed to assess whether cases classified as resolved at the anterior sites also showed comparable improvement in the posterior region.
Complete posterior resolution indicates the absence of posterior sites with PPD ≥ 4 mm after treatment.

## Sheet: Table S3
Table S3 Summary of Illumina MiSeq reads for pre-treatment samples
Timepoint	Group	Patient		Raw data			Preprocessed data								EMIRGE			Assignment with NCBI nr, VFDB and MvirDB
				Number of reads	Total lengths (bp)		Paired reads				Unpaired reads				Number of used reads	Used reads (%)		Number of formed clusters		mRNA clusters				Number of function used for assignment
							Number of reads	Total lengths (bp)	Mean of read lengths		Number of reads	Total lengths (bp)	Mean of read lengths							Number of reads	Number of clusters	Clusters (%)		NCBI nr	VFDB	MvirDB
Pre-treatment	H1	1		1426042	355176430		234880	38838193	165.353		38122	8558265	224.497		4620	1.96696		43393		43619	27099	62.4502		7703	502	807
Pre-treatment	H1	2		296346	81450723		263827	61811847	234.289		11765	2965396	252.052		16742	6.34583		15246		8522	5397	35.3994		5337	968	1290
Pre-treatment	H1	3		1405684	369483557		1091058	238798707	218.869		99030	24182488	244.194		16784	1.53832		77987		102259	54373	69.7206		44449	7438	11515
Pre-treatment	H1	4		156060	40640563		112066	23360069	208.449		12163	2857835	234.961		3246	2.89651		17006		9138	6422	37.7631		4714	596	830
Pre-treatment	H1	5		285494	77772717		245757	57873586	235.491		12002	3047090	253.882		17932	7.29664		14858		6394	3858	25.9658		3595	663	895
Pre-treatment	H1	6		455260	120498560		317324	67594101	213.013		27190	6333920	232.95		6338	1.99733		32310		28408	16195	50.1238		12486	1970	3081
Pre-treatment	H1	7		1050686	261384592		685425	143408571	209.226		61766	14903606	241.291		15640	2.2818		41859		52791	23529	56.2101		19160	4652	6926
Pre-treatment	H1	8		1390082	360616525		1047563	227469566	217.142		76564	18464314	241.162		54112	5.16551		63989		65374	33833	52.8732		28295	5585	8203
Pre-treatment	H1	9		716744	178362473		534281	115513322	216.203		32631	7367466	225.781		21514	4.02672		57593		48541	24322	42.2308		17964	2602	4069
Pre-treatment	H1	10		274222	69863763		227830	49106071	215.538		11677	2855927	244.577		15588	6.84194		19904		9769	5869	29.4865		4782	686	929
Pre-treatment	H1	11		294720	76218699		243910	54295313	222.604		12113	3014696	248.881		9136	3.74564		23295		13547	8874	38.094		5438	636	995
Pre-treatment	H1	12		628916	174767988		547658	110990832	202.664		20047	3730291	186.077		23800	3.78429		35623		24240	14490	40.676		11644	20735	22754
Pre-treatment	H1	13		1356676	363213615		1185527	239201611	201.768		27577	4995870	181.161		28552	2.10456		51906		48331	23373	45.0295		19211	38842	43961
Pre-treatment	H1	14		1203534	322813620		1098418	218661619	199.07		28562	5115410	179.098		31096	2.58372		73136		63979	34536	47.2216		27284	53504	60282
Pre-treatment	H1	15		1879120	439670757		1121046	199616320	178.063		23144	3741514	161.662		19882	1.05805		67436		79031	40372	59.8671		28718	63598	71550
Pre-treatment	H1	16		1518024	363174430		1156480	213190088	184.344		26239	4432865	168.942		20718	1.3648		86966		97834	49818	57.2845		33585	79301	89061
Pre-treatment	H1	17		1359196	367901939		1267073	251447320	198.447		25543	4406077	172.496		32636	2.40113		58194		54313	29995	51.5431		25416	46316	50789
Pre-treatment	H1	18		1297408	341540097		740212	142722112	192.812		20571	3751111	182.349		12262	0.945115		58148		66831	35059	60.2927		27944	54652	62913
Pre-treatment	H1	19		1035484	281879051		964210	185907560	192.808		22320	3949856	176.965		32996	3.18653		44914		45458	22110	49.2274		18846	40173	44077
Pre-treatment	H1	20		858854	198111119		483307	94942500	196.443		8305	1510329	181.858		8668	1.00925		41677		51780	25934	62.2262		17826	39512	46419
Pre-treatment	H1	21		420446	96985865		217664	43511716	199.903		3064	552961	180.47		4466	1.06221		23237		26825	13783	59.3149		9234	20656	24681
Pre-treatment	H1	22		726292	192814503		579812	127069053	219.156		8030	1514736	188.635		14730	2.02811		38955		47948	24448	62.7596		23840	40402	45397
Pre-treatment	H1	23		817068	205058317		587978	125065089	212.704		10263	2018144	196.643		7808	0.955612		46256		60047	28824	62.3141		25227	49161	55319
Pre-treatment	H1	24		1004098	226829441		328591	57742287	175.727		8914	1475871	165.568		2056	0.204761		36835		50706	23411	63.5564		15236	38587	46267
Pre-treatment	H1	25		922786	246235966		693447	155390235	224.084		10826	2146069	198.233		11758	1.27418		30275		35410	16902	55.8282		15693	30162	33519
Pre-treatment	H1	26		1767554	431071669		1569319	341820128	217.814		37236	7845161	210.688		10816	0.611919		97234		91504	43058	44.2829		32619	73528	83114
Pre-treatment	H1	27		3423126	976323538		3075456	757349148	246.256		101666	21783711	214.267		96152	2.80889		113309		124086	64586	56.9999		56488	106166	116243
Pre-treatment	H1	28		719340	188791217		676257	160007420	236.607		11791	2548935	216.176		12154	1.6896		35715		26061	12923	36.1837		11900	22226	23733
Pre-treatment	H1	Mean		1.02462e+06	2.64595e+08		760585	1.60811e+08	208.387		28182.9	6.07393e+06	207.34		19721.5	2.61343		48116.3		49383.8	25478.3	50.533		19808.4	30136.4	34272.1
Pre-treatment	H1	Standard deviation		671614	1.83594e+08		601683	1.42041e+08	19.2519		26032.5	6.18262e+06	30.4556		18787.4	1.87586		25102		30228.1	15227.7	11.4923		12586.7	28661.4	31704.6
Pre-treatment	G1	1		419562	107568733		317894	66380283	208.813		37111	9118909	245.72		9736	3.06266		40257		31046	18679	46.3994		14699	1951	2929
Pre-treatment	G1	2		326744	86378043		261175	59980287	229.656		15546	3919525	252.124		13014	4.98287		19257		10676	6043	31.3808		5475	1004	1443
Pre-treatment	G1	3		641890	154554757		414374	81592512	196.905		51624	12383762	239.884		4880	1.17768		66900		91319	44372	66.3259		35523	4269	7790
Pre-treatment	G1	4		456166	126272045		384610	90438363	235.143		18672	4486083	240.257		12184	3.16788		37769		28633	17437	46.1675		15152	2210	3567
Pre-treatment	G1	5		1494584	407121669		1282717	305470307	238.143		57597	13346439	231.721		115608	9.01274		69321		63839	29660	42.7865		24006	3709	6222
Pre-treatment	G1	6		531658	137937277		454088	99826146	219.839		20806	4811478	231.254		18446	4.06221		43215		19839	12760	29.5268		10131	1445	2039
Pre-treatment	G1	7		1093298	283096478		734860	146220257	198.977		113030	26947984	238.414		21064	2.8664		61197		32755	21863	35.7256		13826	1632	2524
Pre-treatment	G1	8		1371656	345476069		944567	195416863	206.885		92653	22437922	242.172		38224	4.04672		69420		49450	27482	39.588		19696	2940	4318
Pre-treatment	G1	9		1415734	372362562		1225746	281669526	229.794		62614	14573926	232.758		33196	2.70823		92011		40512	18259	19.8444		10898	1444	2378
Pre-treatment	G1	10		201726	43991178		164918	30544819	185.212		11027	2660296	241.253		6680	4.0505		22998		4922	2631	11.4401		1525	151	230
Pre-treatment	G1	11		1310466	352544338		1140025	260977125	228.922		61109	14118892	231.044		79720	6.99283		81504		30842	18906	23.1964		13465	1877	2968
Pre-treatment	G1	12		713764	184146515		435467	84291441	193.566		11915	2052548	172.266		2874	0.402654		28582		24015	12415	43.4364		9055	20361	22372
Pre-treatment	G1	13		421456	111937834		321543	62299919	193.753		7264	1248823	171.919		5920	1.40465		20488		19390	9741	47.5449		8038	17397	18595
Pre-treatment	G1	14		1408894	385637026		1310422	260308343	198.645		31609	5489865	173.68		35058	2.48833		104362		70390	39320	37.6765		30925	58480	65012
Pre-treatment	G1	15		1503360	354381999		1260517	229975016	182.445		26955	4539113	168.396		41356	2.7509		79963		86428	40618	50.796		29503	70950	79933
Pre-treatment	G1	16		1754034	412807625		1403168	260404082	185.583		26660	4531932	169.99		16940	0.965774		90817		110548	49648	54.6682		33180	89484	101107
Pre-treatment	G1	17		1434164	396979129		1265469	235819152	186.349		35791	5921338	165.442		33728	2.35175		106350		79453	46182	43.4245		34702	64676	72939
Pre-treatment	G1	18		2030722	495327558		852026	154208609	180.99		19652	3272716	166.533		15382	0.757465		56455		54043	27426	48.5803		17843	41979	48487
Pre-treatment	G1	20		944838	247697371		372839	80438328	215.745		6845	1282864	187.416		6808	0.720547		27911		37405	18611	66.6798		12990	28793	34678
Pre-treatment	G1	21		995038	254797413		676923	147625962	218.084		9956	1924924	193.343		21506	2.16132		34924		45070	21420	61.3332		19691	38642	42734
Pre-treatment	G1	23		1163506	312296020		942945	209001135	221.647		13097	2515566	192.072		14920	1.28233		71753		125607	53468	74.5167		45976	103148	124533
Pre-treatment	G1	24		469656	135998605		350958	63330987	180.452		40115	8062687	200.989		8986	1.91332		49199		29474	18956	38.5292		10525	23108	26303
Pre-treatment	G1	25		464098	126628662		365443	82625744	226.097		6174	1232277	199.591		7952	1.71343		14687		10537	5129	34.922		4351	9159	9962
Pre-treatment	G1	26		1408904	363827178		1256207	287748679	229.062		33735	7262316	215.275		19982	1.41827		59006		43913	23687	40.1434		32601	36752	40651
Pre-treatment	G1	27		1466978	388674587		1302330	310592293	238.49		32116	7396903	230.318		18432	1.25646		63075		84450	37144	58.8886		34052	69748	78687
Pre-treatment	G1	28		1115966	255874888		394799	81203847	205.684		7123	1378328	193.504		2734	0.24499		26118		31938	13217	50.6049		7386	24309	29030
Pre-treatment	G1	Mean		1.02149e+06	2.63243e+08		762924	1.60323e+08	209.034		32722.9	7.18913e+06	208.744		23281.9	2.61396		55290		48326.7	24425.9	44.0049		19046.7	27677.6	31978.1
Pre-treatment	G1	Standard deviation		504899	1.27693e+08		426008	9.23599e+07	19.5251		26953.7	6.59807e+06	30.2867		25076.7	2.02935		27188.4		31760.1	14254.1	14.719		11898.8	30759.1	35185.2
Pre-treatment	P1	1		359740	96895807		266079	56447029	212.144		39755	9934315	249.888		15934	5.98845		26310		24114	12984	49.3501		9887	894	1565
Pre-treatment	P1	2		1352526	373812141		1143364	257198853	224.949		78772	17875067	226.922		110162	9.6349		49592		33918	18472	37.2479		10956	1404	1973
Pre-treatment	P1	3		353090	90979563		233822	47000453	201.01		45050	10490196	232.857		3626	1.55075		36280		33874	18404	50.7277		13790	1519	2623
Pre-treatment	P1	4		750834	182835723		643997	134670730	209.117		36149	8657992	239.508		12194	1.89349		54523		24019	12998	23.8395		9561	1214	1945
Pre-treatment	P1	5		914594	186869020		500125	95873948	191.7		30558	6479467	212.038		22804	4.55966		43329		33532	17030	39.3039		11883	1502	2386
Pre-treatment	P1	6		449504	108277689		388153	79685001	205.293		20062	4666321	232.595		6656	1.71479		26619		11697	5116	19.2194		3017	322	456
Pre-treatment	P1	7		651780	168123361		498963	102340911	205.107		64218	15548164	242.115		7512	1.50552		34544		13823	6931	20.0643		3042	359	548
Pre-treatment	P1	8		674152	168718251		576519	122362468	212.244		33368	7976739	239.054		14542	2.52238		39107		17884	9072	23.1979		6550	800	1284
Pre-treatment	P1	9		1220888	338139951		1036064	240148540	231.789		74404	17850930	239.919		92402	8.91856		89753		314818	72078	80.3071		47142	1023	1414
Pre-treatment	P1	10		334342	86187997		286584	62237906	217.172		17335	4329533	249.757		17322	6.0443		23260		6414	3435	14.7678		2262	237	389
Pre-treatment	P1	11		565186	151740032		500987	116444501	232.43		25222	6416369	254.396		16538	3.30108		33613		10353	5482	16.3092		3227	431	723
Pre-treatment	P1	12		765712	207639281		667800	134423830	201.294		26819	5140031	191.656		20170	2.63415		53402		36685	19765	37.0117		14804	29879	33435
Pre-treatment	P1	13		1759008	439971754		1291379	253155190	196.035		25991	4574475	176.002		28124	1.59886		64235		80548	32667	50.8555		19610	63708	72627
Pre-treatment	P1	14		1841622	440258249		1629867	299647662	183.848		53763	9831577	182.869		30056	1.63204		127424		150880	65109	51.0963		49341	122883	140094
Pre-treatment	P1	15		1264862	307619083		1109308	199926281	180.226		31564	5356406	169.7		17036	1.34687		87172		77376	41421	47.5164		32042	62367	70374
Pre-treatment	P1	16		2008338	533615579		1795394	344435256	191.844		51165	8851785	173.005		34290	1.70738		104848		103325	48101	45.8769		30610	82944	94890
Pre-treatment	P1	17		1659100	431225847		1528255	301554352	197.319		29672	5183808	174.704		32128	1.93647		99689		70204	33219	33.3226		25108	58138	64400
Pre-treatment	P1	18		1176686	307147176		1091821	216081877	197.91		29576	5768355	195.035		9900	0.841346		84182		37972	20650	24.5302		12843	30252	34371
Pre-treatment	P1	19		1113200	288219575		766762	151849406	198.04		14920	2675119	179.298		9702	0.871542		32110		37424	17174	53.4849		13942	31886	35854
Pre-treatment	P1	20		1200900	304138793		748015	159077143	212.666		17426	3506182	201.204		24300	2.02348		41873		56245	27766	66.31		20342	43507	52349
Pre-treatment	P1	21		291904	72880067		229603	48653448	211.902		3138	596910	190.22		3082	1.05583		25222		19640	10015	39.7074		1191	15046	18114
Pre-treatment	P1	22		505876	130851167		234017	50519587	215.88		4180	787083	188.297		5322	1.05204		24970		27610	14757	59.0989		17895	22418	26427
Pre-treatment	P1	23		695128	172797789		553404	117182926	211.749		9871	1983399	200.932		13026	1.8739		41573		43594	21268	51.1582		16375	35477	40113
Pre-treatment	P1	24		427174	99158981		375416	73988503	197.084		4840	889457	183.772		8970	2.09985		35647		48606	21172	59.3935		16859	39528	44642
Pre-treatment	P1	25		602144	163397153		551424	124170035	225.181		7849	1541059	196.338		11050	1.83511		35507		38111	18421	51.8799		15572	32455	36321
Pre-treatment	P1	26		600602	150725138		178168	38841181	218.003		6411	1372926	214.152		1882	0.313352		21689		21402	10496	48.3932		7580	16377	19022
Pre-treatment	P1	28		1073214	275608761		815968	192406640	235.802		12527	2621006	209.229		19918	1.85592		40163		51015	21109	52.5583		20658	41264	46346
Pre-treatment	P1	Mean		911559	2.32512e+08		727454	1.48901e+08	208.064		29429.8	6.3298e+06	209.091		21801.8	2.67822		50986.5		52780.9	22411.6	42.464		16151.4	27327.2	31284.6
Pre-treatment	P1	Standard deviation		498349	1.28988e+08		455881	8.80909e+07	14.4384		20913.3	4.86984e+06	27.4794		24693.6	2.35012		28759.2		61202.8	17069.4	16.3796		12251.2	30664.5	34746.1

## Sheet: Table S4
Table S4 Summary of Illumina MiSeq reads for post-treatment samples
Timepoint	Group	Patient		Raw data			Preprocessed data								EMIRGE			Assignment with NCBI nr, VFDB and MvirDB
				Number of reads	Total lengths (bp)		Paired reads				Unpaired reads				Number of used reads	Used reads (%)		Number of formed clusters		mRNA clusters				Number of function used for assignment
							Number of reads	Total lengths (bp)	Mean of read lengths		Number of reads	Total lengths (bp)	Mean of read lengths							Number of reads	Number of clusters	Clusters (%)		NCBI nr	VFDB	MvirDB
Post-treatment	H2	1		708390	163804528		121301	19929415	164.297		4200	676406	161.049		2070	0.292212		12034		9007	4144	34.4358		1878	6486	7609
Post-treatment	H2	2		837132	179218722		683837	133986255	195.933		33415	7507482	224.674		8193	0.978699		36608		33180	10958	29.9333		7315	25133	29900
Post-treatment	H2	3		853992	206676675		751106	162888546	216.865		24959	5564482	222.945		20586	2.41056		47400		55497	27639	58.3101		25271	46844	52021
Post-treatment	H2	4		1064306	288896172		876553	202362608	230.862		38210	8474990	221.8		33620	3.15887		41870		28265	17438	41.648		14454	22978	25926
Post-treatment	H2	5		1164770	314989859		927706	214166625	230.856		46998	10574946	225.008		43980	3.77585		11783		3709	3533	29.9839		2976	2987	3322
Post-treatment	H2	6		996952	256281957		783037	176945550	225.973		34193	7678477	224.563		18585	1.86418		75227		99048	44724	59.4521		37344	79448	91600
Post-treatment	H2	7		1272736	349429838		1084888	258683746	238.443		40878	9161376	224.115		37829	2.97226		69620		55689	32014	45.9839		27160	45168	51013
Post-treatment	H2	8		1173778	277167653		662820	143641360	216.712		22526	4956698	220.043		12264	1.04483		33312		27999	13543	40.655		11195	23614	26162
Post-treatment	H2	9		843446	208658232		540389	120387452	222.779		22131	4967216	224.446		8463	1.00338		29032		39929	15962	54.9807		13047	32202	36752
Post-treatment	H2	10		1069820	259164190		766025	169493334	221.263		33934	7731887	227.851		10679	0.998205		50418		76157	23090	45.7971		16972	61176	69770
Post-treatment	H2	11		692808	169794839		513631	114167742	222.276		28566	6680164	233.85		1427	0.205973		27032		50700	18160	67.1796		16526	39147	47881
Post-treatment	H2	12		1283092	324446629		489192	111568299	228.066		14341	2969348	207.053		10682	0.83252		30746		33237	15150	49.2747		8051	25303	30681
Post-treatment	H2	13		1011224	277793879		917634	222536356	242.511		18117	3799097	209.698		33918	3.35415		57571		33698	17421	30.26		15574	27986	31036
Post-treatment	H2	14		1363320	337180165		1226025	275617984	224.806		28698	6229648	217.076		14224	1.04334		97770		64017	29997	30.6812		25784	52025	58945
Post-treatment	H2	15		708296	173587726		178735	36834870	206.086		3434	595588	173.439		1982	0.279827		16346		20540	9251	56.5949		6221	15708	18516
Post-treatment	H2	16		1191280	311562869		1044115	247150344	236.708		27361	6139300	224.381		23900	2.00625		58973		59451	28110	47.6659		22219	47890	55003
Post-treatment	H2	17		1006760	282127369		896155	216507715	241.596		38073	8506177	223.418		32582	3.23632		78862		69927	35597	45.1383		28674	57205	65333
Post-treatment	H2	18		1318304	362422619		1211138	297375936	245.534		34545	7764810	224.774		44286	3.35932		66375		63355	30763	46.3473		26181	51198	58792
Post-treatment	H2	19		578864	158817110		542250	124539181	229.671		8227	1534817	186.559		22340	3.85928		54831		47506	25776	47.0099		24193	39836	44896
Post-treatment	H2	20		564106	149381334		371599	85246826	229.405		6349	1187569	187.048		14178	2.51336		18379		25706	12566	68.3715		10625	20510	23770
Post-treatment	H2	21		1203900	341977922		473330	89152520	188.352		3097	444668	143.58		2896	0.240552		42309		51084	24055	56.8555		14649	38786	45762
Post-treatment	H2	22		736414	151685308		555024	1.31384e+08	236.717		11924	2291007	192.134		41108	5.58219		58463		26970	16996	29.0714		14230	22115	25394
Post-treatment	H2	23		766080	180616898		639326	132847874	207.794		9854	1794034	182.061		18672	2.43734		44154		62589	28706	65.0134		25956	54416	59333
Post-treatment	H2	24		486440	129299185		281140	65052531	231.388		4625	852043	184.226		11780	2.42168		17392		15228	8255	47.4644		6558	13495	15082
Post-treatment	H2	25		790086	211661646		711393	162244583	228.066		7590	1342310	176.852		21174	2.67996		54175		97917	35313	65.1832		37071	84857	92039
Post-treatment	H2	26		604216	171222841		541257	124276028	229.606		9789	1782082	182.049		10218	1.69112		28606		35464	18964	66.2938		20348	30475	33371
Post-treatment	H2	27		644222	158634642		532393	113988796	214.106		6060	1046747	172.731		12578	1.95243		37041		45675	22053	59.5367		21021	38491	42631
Post-treatment	H2	28		417738	114287267		404446	94263262	233.068		3914	812717	207.644		14598	3.49453		22181		14491	7688	34.6603		8013	13376	14282
Post-treatment	H2	Mean		905445	2.32528e+08		668802	1.51687e+08	222.848		20214.6	4.39522e+06	203.752		18886.1	2.13176		43518.2		44501.2	20638.1	48.3494		17482.4	36387.7	41315.1
Post-treatment	H2	Standard deviation		274919	7.64971e+07		285315	6.98573e+07	17.6303		13789.1	3.21868e+06	24.4845		12998.2	1.3401		21890		24365.1	10317.4	12.727		9590.25	20231	22674.4
Post-treatment	G2	1		1035268	275447733		878645	204702644	232.975		33571	7617897	226.919		32800	3.16826		42451		33055	18235	42.9554		15719	27895	31207
Post-treatment	G2	2		486670	117926622		381238	77914596	204.373		29851	6439771	215.73		5094	1.04671		33190		17826	8659	26.0892		5952	13313	15453
Post-treatment	G2	3		709178	194174109		594446	143795934	241.899		24688	5710421	231.304		6918	0.975496		47200		58189	27676	58.6356		20854	43381	50641
Post-treatment	G2	4		992702	260348297		848615	194264203	228.919		31550	7082502	224.485		33593	3.384		45508		39831	23175	50.9251		20864	34007	37608
Post-treatment	G2	5		921102	236276700		555465	127794962	230.068		26421	6009404	227.448		14258	1.54793		38872		39778	18972	48.8063		16093	30499	35779
Post-treatment	G2	6		892854	235959721		772445	182008898	235.627		28883	6685598	231.472		14793	1.65682		53699		43705	21998	40.9654		19816	35426	39891
Post-treatment	G2	7		566792	149614183		485956	115271955	237.207		17318	3973500	229.443		12292	2.1687		35446		32837	15438	43.5536		13750	27716	30560
Post-treatment	G2	8		970424	224228023		661995	140123522	211.669		24541	5374785	219.012		23932	2.46614		51232		38589	19086	37.2541		13369	30113	34339
Post-treatment	G2	9		706390	182075342		614069	141165430	229.885		23453	5370405	228.986		14358	2.03259		36941		43853	21259	57.5485		20110	36188	40995
Post-treatment	G2	10		802230	195909905		581238	129141037	222.183		29242	6759903	231.171		7638	0.952096		36229		29737	12800	35.3308		10292	24416	27784
Post-treatment	G2	11		947464	225798893		554824	121382207	218.776		29276	6669187	227.804		8685	0.916658		42753		59447	28882	67.5555		16824	43175	50988
Post-treatment	G2	12		1322488	358146883		597437	144014920	241.055		16783	3472961	206.933		14492	1.09581		34669		43801	19962	57.5788		11548	32745	40864
Post-treatment	G2	13		1380534	379154482		1084234	269521367	248.582		25642	5596863	218.269		49558	3.58977		50566		55563	26350	52.1101		23392	46532	52353
Post-treatment	G2	14		1356536	377996873		1228111	306348522	249.447		35581	7989463	224.543		38472	2.83605		81666		50839	27378	33.5244		23666	41805	47370
Post-treatment	G2	15		1180584	308884601		279299	60662922	217.197		7586	1358777	179.116		5362	0.454182		25909		32347	15204	58.6823		9720	24158	29211
Post-treatment	G2	16		540704	151080959		401866	99037819	246.445		15594	3521494	225.824		14352	2.65432		32775		26884	14329	43.7193		11473	21163	24662
Post-treatment	G2	17		1062806	278864892		937872	223524073	238.331		18229	3918261	214.947		19840	1.86676		64895		78277	34798	53.622		30869	64116	73032
Post-treatment	G2	18		1675106	459645477		1416925	348634003	246.05		41585	9434281	226.867		32388	1.93349		74257		95479	42487	57.2162		35878	77455	89891
Post-treatment	G2	19		296242	83415774		273783	57978126	211.767		3592	619737	172.533		9256	3.12447		25635		14575	8517	33.2241		7858	11941	13767
Post-treatment	G2	20		708744	179085071		346777	75467610	217.626		6762	1185230	175.278		15922	2.24651		24245		32073	15988	65.9435		12968	25910	29788
Post-treatment	G2	21		1119420	232686156		812310	186872602	230.051		13054	2438909	186.832		17666	1.57814		56664		55664	28722	50.6883		24627	46062	52003
Post-treatment	G2	22		928756	249474122		762282	153304671	201.113		5822	913459	156.898		8046	0.86632		54338		97699	42795	78.757		21261	71129	84271
Post-treatment	G2	23		500200	126745369		433669	93211665	214.937		5780	1024227	177.202		13770	2.7529		29088		40528	19001	65.3225		18354	36298	38899
Post-treatment	G2	24		532392	152290399		496352	115711254	233.123		10351	1921019	185.588		36784	6.90919		40568		28776	18937	46.6796		16785	25162	28045
Post-treatment	G2	25		679274	180369300		620279	139892739	225.532		8173	1452684	177.742		17968	2.64518		51990		52292	27919	53.7007		26228	44425	49356
Post-treatment	G2	26		717842	182649528		206829	43784353	211.693		3486	566521	162.513		2612	0.363868		28142		44781	21597	76.7429		11800	32460	41316
Post-treatment	G2	27		387470	104808492		323364	67595048	209.037		5652	963171	170.412		7776	2.00687		31403		30374	18262	58.1537		16105	24669	27961
Post-treatment	G2	28		650312	181700504		601827	139551735	231.88		8463	1708516	201.881		23406	3.5992		34836		28582	16477	47.2988		15586	24168	27340
Post-treatment	G2	Mean		859660	2.24456e+08		634005	1.46524e+08	227.409		18961.8	4.13496e+06	205.613		17929.7	2.1728		43041.7		44477.9	21960.8	51.5208		17562.9	35583.1	40906.2
Post-treatment	G2	Standard deviation		331064	8.98643e+07		289997	7.36068e+07	13.863		11231.3	2.6767e+06	25.2124		11836.7	1.32264		14407.9		20027.4	8505.16	12.8009		6864.13	15472.3	18012.7
Post-treatment	DP2	3		1251732	328494281		1034881	242902206	234.715		47837	11232524	234.808		17072	1.36387		64155		80708	35621	55.5233		32482	66000	75225
Post-treatment	DP2	4		761958	208170099		654938	150823195	230.286		29128	6205324	213.036		26594	3.49022		35877		18735	12088	33.6929		9485	15230	17404
Post-treatment	DP2	7		832312	222321896		707728	168838370	238.564		27053	6235208	230.481		12490	1.50064		54030		43961	22067	40.8421		18976	36254	40779
Post-treatment	DP2	8		959250	221363056		786272	166351348	211.57		22241	4847494	217.953		11268	1.17467		62357		50129	23164	37.1474		17866	39401	45389
Post-treatment	DP2	9		848710	225072350		737142	173380586	235.206		23641	5331262	225.509		21367	2.51759		47717		53188	27364	57.3464		24762	43503	49171
Post-treatment	DP2	16		582772	160904385		484787	117855411	243.108		21076	4914725	233.191		12162	2.08692		48934		47948	24961	51.0095		20065	38789	44377
Post-treatment	DP2	17		860068	221443353		758228	176031895	232.162		19205	4228955	220.201		10704	1.24455		69912		101023	41904	59.9382		34633	81663	93430
Post-treatment	DP2	18		1265878	344339086		1143029	277004883	242.343		36194	8148223	225.126		22724	1.79512		82880		97769	43513	52.5012		36389	77313	89442
Post-treatment	DP2	19		561696	151490114		520368	119027815	228.738		8360	1587078	189.842		17362	3.091		53482		37916	20586	38.4915		17809	30823	35053
Post-treatment	DP2	22		704938	166826631		560869	1.31396e+08	234.271		12763.5	2.39599e+06	187.722		45462	6.44908		56247		56330	31247	55.5532		28397	46345	53292
Post-treatment	DP2	23		778126	193294330		699772	151531287	216.544		10344	1929421	186.526		18602	2.39062		51074		59667	27550	53.9413		22330	47750	54808
Post-treatment	DP2	25		587016	151265082		547503	121691242	222.266		5382	935613	173.841		13294	2.26467		47467		41168	20273	42.7097		19431	35885	38498
Post-treatment	DP2	26		1090484	291849188		899623	194878789	216.623		19035	3365845	176.824		12932	1.1859		58431		95457	43361	74.2089		38664	77061	88863
Post-treatment	DP2	27		1092524	300864601		994945	228595996	229.757		17628	3246236	184.152		48722	4.45958		74639		89747	45988	61.6139		40929	75239	83986
Post-treatment	DP2	Mean		869819	2.27693e+08		752149	1.72879e+08	229.725		21420.5	4.61456e+06	207.087		20768.2	2.50103		57657.3		62410.4	29977.6	51.0371		25872.7	50804	57836.9
Post-treatment	DP2	Standard deviation		234602	6.48846e+07		202425	4.85273e+07	9.72683		11311.6	2.78059e+06	22.5827		12123.4	1.48969		12306		25875.5	10538.1	11.2433		9454.18	20807.5	23978.2
Post-treatment	RP2	1		683754	160798088		573545	120978079	210.93		19649	4362797	222.037		21385	3.12759		36601		51550	19564	53.4521		15562	41855	47695
Post-treatment	RP2	2		3385744	830827369		2833226	619175600	218.541		146018	33457811	229.135		59930	1.77007		148420		144683	64388	43.3823		46151	109633	126639
Post-treatment	RP2	5		735848	196561104		572646	133335916	232.842		18241	4027433	220.79		19820	2.69349		30033		24179	13194	43.9317		11201	19862	22351
Post-treatment	RP2	6		705242	172673881		509195	112158219	220.266		29562	6887410	232.982		8610	1.22086		40428		43507	21104	52.2014		17689	34747	40297
Post-treatment	RP2	10		589544	156116161		409275	96311332	235.322		14249	3167717	222.312		15656	2.65561		35323		20803	11262	31.8829		9448	17282	19270
Post-treatment	RP2	11		118234	34362869		94211	20192314	214.331		7638	1610638	210.872		5665	4.79135		12368		5091	3859	31.2015		3442	4258	4872
Post-treatment	RP2	12		1369716	369561413		1081918	261373561	241.584		41135	9448980	229.707		33542	2.44883		50300		54229	25299	50.2962		20040	45376	50790
Post-treatment	RP2	13		1053226	289797706		942129	230833499	245.013		26076	5696256	218.448		29738	2.82352		71165		50124	26178	36.7849		24094	41440	47547
Post-treatment	RP2	14		1096734	300072477		859743	211974123	246.555		24741	5446465	220.139		48508	4.42295		60197		59695	29140	48.4077		24294	47848	55001
Post-treatment	RP2	15		1233654	327777841		625359	147931464	236.554		19801	4157942	209.986		14814	1.20082		39056		71614	25516	65.3318		21134	57591	67445
Post-treatment	RP2	20		1055854	273004093		291803	62233365	213.272		8104	1437723	177.409		13982	1.32424		18912		22627	11116	58.7775		6210	17115	20310
Post-treatment	RP2	21		1265792	362896944		558458	113832376	203.833		6032	1005440	166.684		13864	1.09528		48429		55870	28284	58.403		21313	44223	50866
Post-treatment	RP2	24		570742	159350798		489268	114443342	233.907		14738	3024247	205.201		24272	4.25271		29762		27617	15466	51.9656		13120	24544	27661
Post-treatment	RP2	28		598604	152049949		574002	126531874	220.438		6273	1306122	208.213		19250	3.21582		35810		25672	12791	35.7191		11059	21238	23900
Post-treatment	RP2	Mean		1.03305e+06	2.70418e+08		743913	1.69379e+08	226.671		27304.1	6.07407e+06	212.422		23502.6	2.64594		46914.6		46947.2	21940.1	47.267		17482.6	37643.7	43188.9
Post-treatment	RP2	Standard deviation		759644	1.87934e+08		651997	1.44319e+08	13.768		35597.2	8.23144e+06	19.121		15163.7	1.24064		32940.9		33821.5	14418.2	10.5328		10520.2	25624	29700.2

## Sheet: Table S5
Table S5 Odds ratios for the association between bacterial abundance and periodontal healing outcomes after non-surgical treatment
Taxon	Odds ratio (OR)	CI low	CI high	p-value	q-value
Bacteroidetes [G-5] sp.	1.34	0.94	1.9	0.1	0.49
Treponema denticola	1.23	0.92	1.63	0.16	0.49
Porphyromonas endodontalis	1.16	0.91	1.47	0.24	0.49
Porphyromonas gingivalis	1.12	0.85	1.49	0.38	0.49
Tannerella forsythia	1.09	0.82	1.45	0.55	0.49
Actinomyces naeslundii	1.05	0.79	1.4	0.73	0.49
Actinomyces oris	1.02	0.77	1.36	0.91	0.49
Streptococcus pneumoniae	1.01	0.76	1.35	0.94	0.49
Actinomyces johnsonii	0.98	0.74	1.31	0.89	0.49
Streptococcus oralis	0.97	0.73	1.29	0.84	0.49
Streptococcus mitis	0.95	0.71	1.26	0.72	0.49
Neisseria elongata	0.88	0.67	1.16	0.35	0.49
Rothia aeria	0.83	0.62	1.1	0.19	0.49
Lautropia mirabilis	0.8	0.62	1.04	0.09	0.49
Odds ratios (ORs) were estimated using univariate logistic regression comparing diseased periodontitis sites after treatment (DP2) and resolved periodontitis sites (RP2).
Bacterial abundance values were calculated from reconstructed near full-length 16S rRNA (rc-rRNA) sequences assembled from paired-end reads.
An OR greater than 1 indicates a higher abundance in DP2 sites, whereas an OR less than 1 indicates a higher abundance in RP2 sites.
Confidence intervals represent 95% confidence intervals.
Given the limited sample size (N = 28), this analysis should be interpreted as exploratory, and none of the associations remained statistically significant after correction for multiple comparisons.
